# Supplementary material for: Sports experts’ unique perception of time duration based on the processing principle of an integrated model of timing
Source: PeerJ. 2020 Mar 10;8:e8707. doi: 10.7717/peerj.8707 (PMC7069406; doi:10.7717/peerj.8707)
Supplement: Supplemental Information 1 [file peerj-08-8707-s001.csv]

Subject	Group	Gender	Age	ASD£¨general subsecond£©	ALD£¨general suprasecond£©	BSD£¨diving subsecond£©	BLD£¨diving suprasecond£©
1	wrestler	male	17	515	1232	646	829
2	wrestler	male	17	490	977.5	515.5	908
3	wrestler	male	18	366.5	971	303.5	826.5
4	wrestler	male	17	651	1357	601	1027
5	wrestler	male	17	775.5	1166	1033.5	1126
6	wrestler	male	16	505	1544.5	699	1647
7	wrestler	male	19	652	1464	567	1453.5
8	wrestler	male	18	707	1420	565.5	1290.5
9	wrestler	male	18	544.5	1153	614	1119.5
10	wrestler	male	18	372	863	489	949.5
11	wrestler	male	16	887	847	1047	1234
12	wrestler	male	15	1090.5	1524.5	774.5	1328.5
13	wrestler	female	16	560.5	870.5	296	795
14	wrestler	female	14	478	1347.5	509	1196
15	wrestler	female	16	759	1173	425	700
16	wrestler	male	17	841	1048.5	583	787
17	wrestler	male	17	1377	1610.5	963	1331
18	wrestler	male	17	700.5	1256.5	544.5	1235
19	wrestler	male	16	507.5	651.5	766.5	1088
20	wrestler	male	17	993.5	1322	669	885
21	wrestler	male	16	487.5	828	687.5	1172.5
22	wrestler	male	15	1102	1036	925	922
23	wrestler	male	15	1157	1184	682.5	1020
24	wrestler	male	17	282.5	465	284	420.5
25	wrestler	male	16	505	1344.5	177.5	302
26	wrestler	male	17	1056	1259	648	1011
27	wrestler	male	14	1055.5	1367	1023	1216
28	diver	male	11	696	789	573	777
29	diver	male	11	675	1284	542.5	1438
30	diver	female	10	490.5	766	396.5	745
31	diver	female	17	375.5	850	526	1455
32	diver	female	15	438	1255	617.5	1288
33	diver	female	19	473.5	1188	545.5	1241.5
34	diver	female	17	555	926	465	832.5
35	diver	male	16	600	1513	708.5	1587
36	diver	male	13	525.5	1169.5	512.5	1388
37	diver	female	14	726.5	1403.5	916	1365
38	diver	female	13	680	1275	628	1287
39	diver	female	14	388	659.5	266	593
40	diver	male	13	717.5	1256.5	430	1158
41	diver	female	10	1313	1911	1065	1870
42	diver	male	11	561.5	1261	549	1217.5
43	diver	male	12	632	1200	1021	1306.5
44	diver	female	10	278	626	357	770
45	diver	female	10	1391	2217	1470	2004.5
46	diver	male	10	493	1219	708.5	1010
47	diver	female	17	892	1876	478.5	919.5
48	diver	male	19	302	806	582	1078
49	diver	male	20	581.5	1178	1032	1761
50	diver	male	17	576.5	1116	558	1173.5
51	diver	female	13	407	1000	559	1249
52	diver	female	15	747	1315	860.5	1630
53	diver	male	15	610.5	1106.5	529	1128
54	diver	female	16	233	668.5	289.5	755.5
55	Control	male	13	960.5	1655	1172.5	1943
56	Control	female	13	877.5	1394.5	1053	1476.5
57	Control	male	13	768	817	675	871.5
58	Control	male	13	382	638.5	463	954.5
59	Control	female	13	498	1254	683	1340.5
60	Control	male	13	843	1416	406	898.5
61	Control	male	13	679	714	564.5	749.5
62	Control	female	12	372	791.5	253	872
63	Control	female	13	1088	1394.5	938	1188
64	Control	male	12	607.5	952	573.5	1030
65	Control	female	12	72	1253	564.5	1213
66	Control	male	12	811	1256	618.5	928
67	Control	male	12	660	1183	520	984
68	Control	male	13	642	1191.5	343	1091
69	Control	female	13	488.5	1208.5	710.5	1253
70	Control	female	12	1118.5	1762.5	524	1309.5
71	Control	female	13	976	1486	1127	1754.5
72	Control	male	12	825.5	1206	696.5	1056
73	Control	female	12	787.5	1157.5	886	1094.5
74	Control	female	13	1061	1309	921	1290
75	Control	male	12	723	1389	594	1318
76	Control	male	12	669	1171.5	717	1246.5
77	Control	male	12	789	1267	317	830.5
78	Control	female	12	870	1584	997.5	1731
79	Control	female	13	789	1251.5	389	899
80	Control	male	13	726	921.5	710.5	866.5
81	Control	female	13	901	1426	775	1366
