# Supplementary material for: Sports experts’ unique perception of time duration based on the processing principle of an integrated model of timing
Source: PeerJ. 2020 Mar 10;8:e8707. doi: 10.7717/peerj.8707 (PMC7069406; doi:10.7717/peerj.8707)
Supplement: Supplemental Information 2 [file peerj-08-8707-s002.csv]

Subject	Group	Gender	Age	DS£¨rdd for subsecond£©	DL£¨rdd for suprasecond£©
1	Wreslter	male	17	131	-403
2	Wreslter	male	17	25.5	-69.5
3	Wreslter	male	18	-63	-144.5
4	Wreslter	male	17	-50	-330
5	Wreslter	male	17	258	-40
6	Wreslter	male	16	194	102.5
7	Wreslter	male	19	-85	-10.5
8	Wreslter	male	18	-141.5	-129.5
9	Wreslter	male	18	69.5	-33.5
10	Wreslter	male	18	117	86.5
11	Wreslter	male	16	160	387
12	Wreslter	male	15	-316	-196
13	Wreslter	female	16	-264.5	-75.5
14	Wreslter	female	14	31	-151.5
15	Wreslter	female	16	-334	-473
16	Wreslter	male	17	-258	-261.5
17	Wreslter	male	17	-414	-279.5
18	Wreslter	male	17	-156	-21.5
19	Wreslter	male	16	259	436.5
20	Wreslter	male	17	-324.5	-437
21	Wreslter	male	16	200	344.5
22	Wreslter	male	15	-177	-114
23	Wreslter	male	15	-474.5	-164
24	Wreslter	male	17	1.5	-44.5
25	Wreslter	male	16	-327.5	-1042.5
26	Wreslter	male	17	-408	-248
27	Wreslter	male	14	-32.5	-151
28	diver	male	11	-123	-12
29	diver	male	11	-132.5	154
30	diver	female	10	-94	-21
31	diver	female	17	150.5	605
32	diver	female	15	179.5	33
33	diver	female	19	72	53.5
34	diver	female	17	-90	-93.5
35	diver	male	16	108.5	74
36	diver	male	13	-13	218.5
37	diver	female	14	189.5	-38.5
38	diver	female	13	-52	12
39	diver	female	14	-122	-66.5
40	diver	male	13	-287.5	-98.5
41	diver	female	10	-248	-41
42	diver	male	11	-12.5	-43.5
43	diver	male	12	389	106.5
44	diver	female	10	79	144
45	diver	female	10	79	-212.5
46	diver	male	10	215.5	-209
47	diver	female	17	-413.5	-956.5
48	diver	male	19	280	272
49	diver	male	20	450.5	583
50	diver	male	17	-18.5	57.5
51	diver	female	13	152	249
52	diver	female	15	113.5	315
53	diver	male	15	-81.5	21.5
54	diver	female	16	56.5	87
55	Control	male	13	212	288
56	Control	female	13	175.5	82
57	Control	male	13	-93	54.5
58	Control	male	13	81	316
59	Control	female	13	185	86.5
60	Control	male	13	-437	-517.5
61	Control	male	13	-114.5	35.5
62	Control	female	12	-119	80.5
63	Control	female	13	-150	-206.5
64	Control	male	12	-34	78
65	Control	female	12	492.5	-40
66	Control	male	12	-192.5	-328
67	Control	male	12	-140	-199
68	Control	male	13	-299	-100.5
69	Control	female	13	222	44.5
70	Control	female	12	-594.5	-453
71	Control	female	13	151	268.5
72	Control	male	12	-129	-150
73	Control	female	12	98.5	-63
74	Control	female	13	-140	-19
75	Control	male	12	-129	-71
76	Control	male	12	48	75
77	Control	male	12	-472	-436.5
78	Control	female	12	127.5	147
79	Control	female	13	-400	-352.5
80	Control	male	13	-15.5	-55
81	Control	female	13	-126	-60
