# Supplementary material for: Sports experts’ unique perception of time duration based on the processing principle of an integrated model of timing
Source: PeerJ. 2020 Mar 10;8:e8707. doi: 10.7717/peerj.8707 (PMC7069406; doi:10.7717/peerj.8707)
Supplement: Supplemental Information 3 [file peerj-08-8707-s003.csv]

Subject	Trainingyear	DS£¨rdd for subsecond£©	DL£¨rdd for suprasecond£©
1	3	-123	-12
2	6	-132.5	154
3	3	-94	-21
4	12	150.5	605
5	7	179.5	33
6	9	72	53.5
7	1	-90	-93.5
8	8	108.5	74
9	7	-13	218.5
10	8	189.5	-38.5
11	9	-52	12
12	11	-122	-66.5
13	5	-287.5	-98.5
14	5	-248	-41
15	4	-12.5	-43.5
16	7	389	106.5
17	5	79	144
18	3	79	-212.5
19	2	215.5	-209
21	7	280	272
22	11	450.5	583
23	9	-18.5	57.5
24	5	152	249
25	6	113.5	315
26	5	-81.5	21.5
27	9	56.5	87
