# Supplementary material for: Sports experts’ unique perception of time duration based on the processing principle of an integrated model of timing
Source: PeerJ. 2020 Mar 10;8:e8707. doi: 10.7717/peerj.8707 (PMC7069406; doi:10.7717/peerj.8707)
Supplement: Supplemental Information 4 [file peerj-08-8707-s004.csv]

Subject	Group	Gender	Age	ASBIAS£¨general subsecond bias£©	ALBIAS£¨general suprasecond bias£©	BSBIAS£¨diving subsecond bias£©	BLBIAS£¨diving suprasecond bias£©
1	wrestler	male	17	0.4	0.861	0.229	1
2	wrestler	male	17	0.4	0.972	0.333	1
3	wrestler	male	18	0.889	1	0.972	1
4	wrestler	male	17	0.143	0.6	0.212	0.935
5	wrestler	male	17	0.029	0.914	0	0.971
6	wrestler	male	16	0.472	0.333	0.147	0.429
7	wrestler	male	19	0.194	0.514	0.206	0.559
8	wrestler	male	18	0.028	0.528	0.333	0.794
9	wrestler	male	18	0.278	0.971	0.171	0.944
10	wrestler	male	18	0.806	0.909	0.586	0.969
11	wrestler	male	16	0.086	0.972	0.121	0.857
12	wrestler	male	15	0	0.444	0.028	0.667
13	wrestler	female	16	0.472	0.972	0.889	1
14	wrestler	female	14	0.556	0.639	0.361	0.829
15	wrestler	female	16	0.139	0.765	0.559	0.971
16	wrestler	male	17	0.083	1	0.361	0.972
17	wrestler	male	17	0.032	0.438	0.188	0.667
18	wrestler	male	17	0.083	0.735	0.361	0.914
19	wrestler	male	16	0.529	1	0.059	1
20	wrestler	male	17	0.222	0.571	0.364	0.914
21	wrestler	male	16	0.528	0.971	0.167	0.944
22	wrestler	male	15	0	0.941	0.029	0.912
23	wrestler	male	15	0	0.829	0.194	1
24	wrestler	male	17	0.944	1	0.972	1
25	wrestler	male	16	0.389	0.778	0.556	0.882
26	wrestler	male	17	0.167	0.824	0.229	1
27	wrestler	male	14	0.056	0.639	0	0.943
28	diver	male	11	0.114	1	0.387	1
29	diver	male	11	0.167	0.722	0.265	0.667
30	diver	female	10	0.529	1	0.735	1
31	diver	female	17	0.861	1	0.333	0.486
32	diver	female	15	0.556	0.943	0.278	0.886
33	diver	female	19	0.667	0.944	0.333	0.833
34	diver	female	17	0.417	1	0.543	0.972
35	diver	male	16	0.114	0.457	0	0.485
36	diver	male	13	0.333	0.866	0.417	0.806
37	diver	female	14	0.139	0.75	0	0.771
38	diver	female	13	0.139	0.829	0.371	0.824
39	diver	female	14	0.636	1	0.857	0.143
40	diver	male	13	0.111	0.853	0.667	0.889
41	diver	female	10	0	0.171	0	0.111
42	diver	male	11	0.25	0.676	0.294	0.917
43	diver	male	12	0.222	0.75	0.029	0.706
44	diver	female	10	0.914	1	0.806	0.972
45	diver	female	10	0	0	0	0.139
46	diver	male	10	0.457	0.857	0.088	0.853
47	diver	female	17	0.133	0.241	0.528	0.972
48	diver	male	19	0.917	1	0.257	0.972
49	diver	male	20	0.222	0.833	0	0.222
50	diver	male	17	0.222	0.972	0.306	0.889
51	diver	female	13	0.714	1	0.389	0.917
52	diver	female	15	0.114	0.857	0	0.314
53	diver	male	15	0.361	0.917	0.472	0.972
54	diver	female	16	0.914	1	0.806	1
55	Control	male	13	0	0.389	0	0.171
56	Control	female	13	0.083	0.765	0.06	0.5
57	Control	male	13	0.222	1	0.296	0.8
58	Control	male	13	0.765	1	0.417	0.889
59	Control	female	13	0.424	0.593	0.172	0.647
60	Control	male	13	0	0.583	0.588	1
61	Control	male	13	0.206	1	0.321	1
62	Control	female	12	0.833	1	0.916	1
63	Control	female	13	0	0.588	0	0.917
64	Control	male	12	0.25	0.941	0.333	0.971
65	Control	female	12	0.063	0.828	0.324	0.886
66	Control	male	12	0.3	0.794	0.278	1
67	Control	male	12	0.222	0.944	0.361	0.972
68	Control	male	13	0.25	0.944	0.829	0.889
69	Control	female	13	0.464	0.844	0.219	0.75
70	Control	female	12	0	0.194	0.472	0.778
71	Control	female	13	0.028	0.5	0.083	0.167
72	Control	male	12	0.056	0.861	0.167	0.944
73	Control	female	12	0.029	0.794	0.065	0.944
74	Control	female	13	0.118	0.714	0	0.743
75	Control	male	12	0.171	0.559	0.278	0.765
76	Control	male	12	0.194	0.833	0.194	0.8
77	Control	male	12	0.229	0.606	0.657	0.861
78	Control	female	12	0.03	0.355	0	0.194
79	Control	female	13	0.114	0.853	0.514	1
80	Control	male	13	0.294	1	0.306	1
81	Control	female	13	0	0.563	0.111	0.714
