# Supplementary material for: Sports experts’ unique perception of time duration based on the processing principle of an integrated model of timing
Source: PeerJ. 2020 Mar 10;8:e8707. doi: 10.7717/peerj.8707 (PMC7069406; doi:10.7717/peerj.8707)
Supplement: Supplemental Information 5 [file peerj-08-8707-s005.csv]

Subject	Group	Gender	Age	ASCV£¨general subsecond cv£©	ALCV£¨general suprasecond cv£©	BSCV£¨diving subsecond cv£©	BLCV£¨diving suprasecond cv£©
1	wrestler	male	17	0.391	0.25	0.236	0.279
2	wrestler	male	17	0.262	0.182	0.299	0.16
3	wrestler	male	18	0.46	0.189	0.453	0.199
4	wrestler	male	17	0.356	0.233	0.357	0.211
5	wrestler	male	17	0.191	0.172	0.206	0.149
6	wrestler	male	16	0.398	0.218	0.389	0.211
7	wrestler	male	19	0.379	0.187	0.372	0.217
8	wrestler	male	18	0.294	0.176	0.326	0.162
9	wrestler	male	18	0.378	0.214	0.401	0.193
10	wrestler	male	18	0.368	0.344	0.372	0.254
11	wrestler	male	16	0.318	0.394	0.391	0.255
12	wrestler	male	15	0.185	0.186	0.244	0.228
13	wrestler	female	16	0.628	0.651	0.414	0.247
14	wrestler	female	14	0.371	0.262	0.482	0.297
15	wrestler	female	16	0.421	0.266	0.415	0.344
16	wrestler	male	17	0.301	0.187	0.353	0.268
17	wrestler	male	17	0.319	0.287	0.587	0.449
18	wrestler	male	17	0.407	0.219	0.402	0.135
19	wrestler	male	16	0.387	0.217	0.29	0.195
20	wrestler	male	17	0.87	0.611	0.635	0.72
21	wrestler	male	16	0.401	0.251	0.386	0.231
22	wrestler	male	15	0.22	0.257	0.285	0.326
23	wrestler	male	15	0.22	0.234	0.269	0.254
24	wrestler	male	17	0.364	0.236	0.274	0.184
25	wrestler	male	17	0.423	0.207	0.399	0.29
26	wrestler	male	14	0.323	0.206	0.219	0.232
27	diver	male	11	0.229	0.141	0.286	0.167
28	diver	male	11	0.382	0.222	0.391	0.233
29	diver	female	10	0.389	0.248	0.376	0.272
30	diver	female	17	0.393	0.276	0.425	0.2
31	diver	female	15	0.313	0.197	0.189	0.147
32	diver	female	19	0.448	0.231	0.406	0.281
33	diver	female	17	0.281	0.321	0.48	0.379
34	diver	male	16	0.293	0.141	0.307	0.143
35	diver	male	13	0.354	0.265	0.359	0.227
36	diver	female	14	0.301	0.152	0.299	0.14
37	diver	female	13	0.312	0.18	0.386	0.235
38	diver	female	14	0.523	0.329	0.671	0.351
39	diver	male	13	0.295	0.31	0.297	0.214
40	diver	female	10	0.176	0.211	0.233	0.193
41	diver	male	11	0.452	0.277	0.399	0.205
42	diver	male	12	0.442	0.319	0.341	0.285
43	diver	female	10	0.448	0.426	0.309	0.478
44	diver	female	10	0.189	0.184	0.156	0.248
45	diver	male	10	0.401	0.306	0.242	0.304
46	diver	female	17	0.466	0.261	0.449	0.292
47	diver	male	19	0.498	0.322	0.259	0.231
48	diver	male	20	0.318	0.314	0.294	0.221
49	diver	male	17	0.282	0.142	0.39	0.18
50	diver	female	13	0.421	0.275	0.361	0.192
51	diver	female	15	0.305	0.146	0.394	0.12
52	diver	male	15	0.346	0.162	0.347	0.136
53	diver	female	16	0.568	0.267	0.532	0.248
54	Control	male	13	0.301	0.297	0.257	0.204
55	Control	female	13	0.288	0.153	0.295	0.208
56	Control	male	13	0.305	0.283	0.988	0.564
57	Control	male	13	0.334	0.307	0.366	0.323
58	Control	female	13	0.526	0.421	0.355	0.279
59	Control	male	13	0.289	0.239	0.409	0.205
60	Control	male	13	1.229	0.309	0.355	0.298
61	Control	female	12	0.48	0.211	0.431	0.268
62	Control	female	13	0.216	0.158	0.219	0.155
63	Control	male	12	0.299	0.227	0.207	0.182
64	Control	female	12	0.38	0.326	0.406	0.25
65	Control	male	12	0.406	0.217	0.383	0.225
66	Control	male	12	0.333	0.179	0.276	0.253
67	Control	male	13	0.405	0.18	0.462	0.271
68	Control	female	13	0.575	0.29	0.476	0.228
69	Control	female	12	0.191	0.221	0.433	0.219
70	Control	female	13	0.292	0.146	0.48	0.144
71	Control	male	12	0.257	0.199	0.303	0.212
72	Control	female	12	0.28	0.347	0.306	0.175
73	Control	female	13	0.524	0.434	0.215	0.356
74	Control	male	12	0.335	0.234	0.302	0.242
75	Control	male	12	0.302	0.28	0.393	0.272
76	Control	male	12	0.517	0.46	0.72	0.506
77	Control	female	12	0.277	0.248	0.295	0.177
78	Control	female	13	0.34	0.214	0.378	0.359
79	Control	male	13	0.475	0.342	0.297	0.21
80	Control	female	13	0.243	0.301	0.271	0.28
