# Supplementary material for: Sports experts’ unique perception of time duration based on the processing principle of an integrated model of timing
Source: PeerJ. 2020 Mar 10;8:e8707. doi: 10.7717/peerj.8707 (PMC7069406; doi:10.7717/peerj.8707)
Supplement: Supplemental Information 6 [file peerj-08-8707-s006.csv]

Subject	Group	Gender	Age	ASAE£¨general subsecond ae£©	ALAE£¨general suprasecond ae£©	BSAE£¨diving subsecond ae£©	BLAE£¨diving suprasecond ae£©
1	wrestler	male	17	0.16	0.22	0.316	0.426
2	wrestler	male	17	0.197	0.364	0.219	0.402
3	wrestler	male	18	0.226	0.329	0.369	0.452
4	wrestler	male	17	0.358	0.159	0.23	0.316
5	wrestler	male	17	0.631	0.186	1.13	0.215
6	wrestler	male	16	0.151	0.127	0.391	0.138
7	wrestler	male	19	0.22	0.099	0.181	0.134
8	wrestler	male	18	0.409	0.094	0.164	0.167
9	wrestler	male	18	0.188	0.201	0.337	0.233
10	wrestler	male	18	0.191	0.464	0.18	0.378
11	wrestler	male	16	0.82	0.399	1.019	0.176
12	wrestler	male	15	1.161	0.166	0.544	0.148
13	wrestler	female	16	0.579	0.386	0.391	0.459
14	wrestler	female	14	0.182	0.188	0.311	0.268
15	wrestler	female	16	0.644	0.23	0.271	0.491
16	wrestler	male	17	0.617	0.313	0.285	0.486
17	wrestler	male	17	1.871	0.27	0.6	0.282
18	wrestler	male	17	0.38	0.162	0.276	0.164
19	wrestler	male	16	0.284	0.527	0.492	0.316
20	wrestler	male	17	0.9	0.37	0.713	0.42
21	wrestler	male	16	0.258	0.452	0.499	0.27
22	wrestler	male	15	1.188	0.322	0.934	0.391
23	wrestler	male	15	1.322	0.244	0.434	0.321
24	wrestler	male	17	0.475	0.687	0.378	0.704
25	wrestler	male	16	0.24	0.116	0.837	0.898
26	wrestler	male	17	0.87	0.205	0.343	0.368
27	wrestler	male	14	1.274	0.089	0.977	0.159
28	diver	male	11	0.314	0.455	0.221	0.482
29	diver	male	11	0.401	0.17	0.339	0.139
30	diver	female	10	0.23	0.463	0.325	0.502
31	diver	female	17	0.249	0.398	0.248	0.147
32	diver	female	15	0.176	0.171	0.196	0.145
33	diver	female	19	0.205	0.241	0.216	0.159
34	diver	female	17	0.137	0.381	0.328	0.442
35	diver	male	16	0.327	0.094	0.548	0.081
36	diver	male	13	0.238	0.224	0.215	0.126
37	diver	female	14	0.469	0.116	0.723	0.121
38	diver	female	13	0.365	0.179	0.254	0.206
39	diver	female	14	0.263	0.561	0.589	0.569
40	diver	male	13	0.461	0.183	0.247	0.221
41	diver	female	10	1.502	0.274	1.142	0.254
42	diver	male	11	0.234	0.191	0.288	0.164
43	diver	male	12	0.393	0.236	0.872	0.224
44	diver	female	10	0.43	0.575	0.399	0.521
45	diver	female	10	1.336	0.521	2.063	0.414
46	diver	male	10	0.28	0.217	0.464	0.324
47	diver	female	17	0.662	0.214	0.227	0.404
48	diver	male	19	0.396	0.461	0.216	0.275
49	diver	male	20	0.265	0.225	1.133	0.177
50	diver	male	17	0.227	0.257	0.187	0.193
51	diver	female	13	0.222	0.277	0.212	0.2
52	diver	female	15	0.334	0.158	0.721	0.068
53	diver	male	15	0.22	0.268	0.199	0.251
54	diver	female	16	0.534	0.546	0.42	0.499
55	Control	male	13	0.875	0.248	1.273	0.322
56	Control	female	13	0.717	0.136	0.851	0.134
57	Control	male	13	0.548	0.466	0.813	0.45
58	Control	male	13	0.309	0.552	0.271	0.376
59	Control	female	13	0.299	0.255	0.394	0.162
60	Control	male	13	0.631	0.137	0.246	0.376
61	Control	male	13	0.572	0.509	0.289	0.491
62	Control	female	12	0.29	0.481	0.353	0.362
63	Control	female	13	1.14	0.112	0.836	0.203
64	Control	male	12	0.266	0.329	0.189	0.339
65	Control	female	12	0.465	0.251	0.172	0.195
66	Control	male	12	0.488	0.19	0.321	0.42
67	Control	male	12	0.386	0.188	0.178	0.35
68	Control	male	13	0.232	0.197	0.27	0.276
69	Control	female	13	0.513	0.227	0.341	0.171
70	Control	female	12	1.218	0.199	0.271	0.175
71	Control	female	13	0.748	0.11	0.857	0.192
72	Control	male	12	0.643	0.186	0.401	0.305
73	Control	female	12	0.604	0.298	0.796	0.239
74	Control	female	13	1.237	0.149	1.022	0.168
75	Control	male	12	0.461	0.183	0.238	0.127
76	Control	male	12	0.489	0.268	0.5	0.248
77	Control	male	12	0.63	0.327	0.548	0.48
78	Control	female	12	0.628	0.139	1.032	0.128
79	Control	female	13	0.634	0.201	0.283	0.409
80	Control	male	13	0.577	0.381	0.424	0.442
81	Control	female	13	0.903	0.256	0.551	0.198
