# Supplementary material for: Sports experts’ unique perception of time duration based on the processing principle of an integrated model of timing
Source: PeerJ. 2020 Mar 10;8:e8707. doi: 10.7717/peerj.8707 (PMC7069406; doi:10.7717/peerj.8707)
Supplement: Supplemental Information 7 [file peerj-08-8707-s007.csv]

Subject	Group	Age	Trainingyear	DS(RDD in subsecond)	DL(RDD in suprasecond)	BSD(RD in subsecond for diving figure)	BLD(RD in suprasecond for diving figue)
1	wrestler	17	3	131	-403	646	829
2	wrestler	17	3	25.5	-69.5	515.5	908
3	wrestler	18	6.5	-63	-144.5	303.5	826.5
4	wrestler	17	3.5	-50	-330	601	1027
5	wrestler	17	2	258	-40	1033.5	1126
6	wrestler	16	1	194	102.5	699	1647
7	wrestler	19	4.5	-85	-10.5	567	1453.5
8	wrestler	18	2.5	-141.5	-129.5	565.5	1290.5
9	wrestler	18	2	69.5	-33.5	614	1119.5
10	wrestler	18	2	117	86.5	489	949.5
11	wrestler	16	7	160	387	1047	1234
12	wrestler	15	1	-316	-196	774.5	1328.5
13	wrestler	16	2	-264.5	-75.5	296	795
14	wrestler	14	2.25	31	-151.5	509	1196
15	wrestler	16	3	-334	-473	425	700
16	wrestler	17	6	-258	-261.5	583	787
17	wrestler	17	2	-414	-279.5	963	1331
18	wrestler	17	5	-156	-21.5	544.5	1235
19	wrestler	16	2.5	259	436.5	766.5	1088
20	wrestler	17	3	-324.5	-437	669	885
21	wrestler	16	3	200	344.5	687.5	1172.5
22	wrestler	15	1	-177	-114	925	922
23	wrestler	15	4	-474.5	-164	682.5	1020
24	wrestler	17	2	1.5	-44.5	284	420.5
25	wrestler	16	2	-327.5	-1042.5	177.5	302
26	wrestler	17	2.5	-408	-248	648	1011
27	wrestler	14	1	-32.5	-151	1023	1216
28	diver	17	14	465	832.5	-90	-93.5
29	diver	17	12	526	1455	150.5	605
30	diver	16	11	708.5	1587	108.5	74
31	diver	14	11	916	1365	189.5	-38.5
32	diver	14	11	266	593	-122	-66.5
33	diver	20	11	1032	1761	450.5	583
34	diver	16	10.5	289.5	755.5	56.5	87
35	diver	15	10	860.5	1630	113.5	315
36	diver	19	9	545.5	1241.5	72	53.5
37	diver	13	9	512.5	1388	-13	218.5
38	diver	13	9	628	1287	-52	12
39	diver	17	9	558	1173.5	-18.5	57.5
40	diver	15	9	529	1128	-81.5	21.5
41	diver	13	8	559	1249	152	249
42	diver	11	7	573	777	-123	-12
43	diver	15	7	617.5	1288	179.5	33
44	diver	12	7	1021	1306.5	389	106.5
45	diver	19	7	582	1078	280	272
46	diver	11	6	542.5	1438	-132.5	154
47	diver	10	6	1065	1870	-248	-41
48	diver	10	5	396.5	745	-94	-21
49	diver	13	5	430	1158	-287.5	-98.5
50	diver	10	5	357	770	79	144
51	diver	11	4	549	1217.5	-12.5	-43.5
52	diver	10	3	1470	2004.5	79	-212.5
53	diver	10	3	708.5	1010	215.5	-209
