# Supplementary material for: Sports experts’ unique perception of time duration based on the processing principle of an integrated model of timing
Source: PeerJ. 2020 Mar 10;8:e8707. doi: 10.7717/peerj.8707 (PMC7069406; doi:10.7717/peerj.8707)
Supplement: Supplemental Information 8 [file peerj-08-8707-s008.csv]

Subject	Group	Age	Years of Training	DS(RDD in subsecond)	DL(RDD in suprasecond)
1	wrestler	16	7	160	387
2	wrestler	18	6.5	-63	-144.5
3	wrestler	17	6	-258	-261.5
4	wrestler	17	5	-156	-21.5
5	wrestler	19	4.5	-85	-10.5
6	wrestler	15	4	-474.5	-164
7	wrestler	17	3.5	-50	-330
8	wrestler	17	3	131	-403
9	wrestler	16	3	-334	-473
10	wrestler	17	3	-324.5	-437
11	diver	15	7	179.5	33
12	diver	12	7	389	106.5
13	diver	19	7	280	272
14	diver	11	6	-132.5	154
15	diver	10	6	-248	-41
16	diver	10	5	-94	-21
17	diver	10	5	79	144
18	diver	11	4	-12.5	-43.5
19	diver	10	3	79	-212.5
20	diver	10	3	215.5	-209
