# Supplementary material for: Sports experts’ unique perception of time duration based on the processing principle of an integrated model of timing
Source: PeerJ. 2020 Mar 10;8:e8707. doi: 10.7717/peerj.8707 (PMC7069406; doi:10.7717/peerj.8707)
Supplement: Supplemental Information 9 [file peerj-08-8707-s009.csv]

Subject	Group	Gender	Age	ASD£¨general subsecond£©	ALD£¨general suprasecond£©	BSD£¨diving subsecond£©	BLD£¨diving suprasecond£©	DS£¨rdd for subsecond£©	DL£¨rdd for suprasecond£©	ASBIAS£¨general subsecond bias£©	ALBIAS£¨general suprasecond bias£©	BSBIAS£¨diving subsecond bias£©	BLBIAS£¨diving suprasecond bias£©	ASCV£¨general subsecond cv£©	ALCV£¨general suprasecond cv£©	BSCV£¨diving subsecond cv£©	BLCV£¨diving suprasecond cv£©	ASAE£¨general subsecond ae£©	ALAE£¨general suprasecond ae£©	BSAE£¨diving subsecond ae£©	BLAE£¨diving suprasecond ae£©
28	diver	male	11	696	789	573	777	-123	-12	0.114	1	0.387	1	0.229	0.141	0.286	0.167	0.314	0.455	0.221	0.482
29	diver	male	11	675	1284	542.5	1438	-132.5	154	0.167	0.722	0.265	0.667	0.382	0.222	0.391	0.233	0.401	0.17	0.339	0.139
30	diver	female	10	490.5	766	396.5	745	-94	-21	0.529	1	0.735	1	0.389	0.248	0.376	0.272	0.23	0.463	0.325	0.502
31	diver	female	17	375.5	850	526	1455	150.5	605	0.861	1	0.333	0.486	0.393	0.276	0.425	0.2	0.249	0.398	0.248	0.147
32	diver	female	15	438	1255	617.5	1288	179.5	33	0.556	0.943	0.278	0.886	0.313	0.197	0.189	0.147	0.176	0.171	0.196	0.145
33	diver	female	19	473.5	1188	545.5	1241.5	72	53.5	0.667	0.944	0.333	0.833	0.448	0.231	0.406	0.281	0.205	0.241	0.216	0.159
34	diver	female	17	555	926	465	832.5	-90	-93.5	0.417	1	0.543	0.972	0.281	0.321	0.48	0.379	0.137	0.381	0.328	0.442
35	diver	male	16	600	1513	708.5	1587	108.5	74	0.114	0.457	0	0.485	0.293	0.141	0.307	0.143	0.327	0.094	0.548	0.081
36	diver	male	13	525.5	1169.5	512.5	1388	-13	218.5	0.333	0.866	0.417	0.806	0.354	0.265	0.359	0.227	0.238	0.224	0.215	0.126
37	diver	female	14	726.5	1403.5	916	1365	189.5	-38.5	0.139	0.75	0	0.771	0.301	0.152	0.299	0.14	0.469	0.116	0.723	0.121
38	diver	female	13	680	1275	628	1287	-52	12	0.139	0.829	0.371	0.824	0.312	0.18	0.386	0.235	0.365	0.179	0.254	0.206
39	diver	female	14	388	659.5	266	593	-122	-66.5	0.636	1	0.857	0.143	0.523	0.329	0.671	0.351	0.263	0.561	0.589	0.569
40	diver	male	13	717.5	1256.5	430	1158	-287.5	-98.5	0.111	0.853	0.667	0.889	0.295	0.31	0.297	0.214	0.461	0.183	0.247	0.221
41	diver	female	10	1313	1911	1065	1870	-248	-41	0	0.171	0	0.111	0.176	0.211	0.233	0.193	1.502	0.274	1.142	0.254
42	diver	male	11	561.5	1261	549	1217.5	-12.5	-43.5	0.25	0.676	0.294	0.917	0.452	0.277	0.399	0.205	0.234	0.191	0.288	0.164
43	diver	male	12	632	1200	1021	1306.5	389	106.5	0.222	0.75	0.029	0.706	0.442	0.319	0.341	0.285	0.393	0.236	0.872	0.224
44	diver	female	10	278	626	357	770	79	144	0.914	1	0.806	0.972	0.448	0.426	0.309	0.478	0.43	0.575	0.399	0.521
45	diver	female	10	1391	2217	1470	2004.5	79	-212.5	0	0	0	0.139	0.189	0.184	0.156	0.248	1.336	0.521	2.063	0.414
46	diver	male	10	493	1219	708.5	1010	215.5	-209	0.457	0.857	0.088	0.853	0.401	0.306	0.242	0.304	0.28	0.217	0.464	0.324
47	diver	female	17	892	1876	478.5	919.5	-413.5	-956.5	0.133	0.241	0.528	0.972	0.466	0.261	0.449	0.292	0.662	0.214	0.227	0.404
48	diver	male	19	302	806	582	1078	280	272	0.917	1	0.257	0.972	0.498	0.322	0.259	0.231	0.396	0.461	0.216	0.275
49	diver	male	20	581.5	1178	1032	1761	450.5	583	0.222	0.833	0	0.222	0.318	0.314	0.294	0.221	0.265	0.225	1.133	0.177
50	diver	male	17	576.5	1116	558	1173.5	-18.5	57.5	0.222	0.972	0.306	0.889	0.282	0.142	0.39	0.18	0.227	0.257	0.187	0.193
51	diver	female	13	407	1000	559	1249	152	249	0.714	1	0.389	0.917	0.421	0.275	0.361	0.192	0.222	0.277	0.212	0.2
52	diver	female	15	747	1315	860.5	1630	113.5	315	0.114	0.857	0	0.314	0.305	0.146	0.394	0.12	0.334	0.158	0.721	0.068
53	diver	male	15	610.5	1106.5	529	1128	-81.5	21.5	0.361	0.917	0.472	0.972	0.346	0.162	0.347	0.136	0.22	0.268	0.199	0.251
54	diver	female	16	233	668.5	289.5	755.5	56.5	87	0.914	1	0.806	1	0.568	0.267	0.532	0.248	0.534	0.546	0.42	0.499
55	Control	male	13	960.5	1655	1172.5	1943	212	288	0	0.389	0	0.171	0.301	0.297	0.257	0.204	0.875	0.248	1.273	0.322
56	Control	female	13	877.5	1394.5	1053	1476.5	175.5	82	0.083	0.765	0.06	0.5	0.288	0.153	0.295	0.208	0.717	0.136	0.851	0.134
57	Control	male	13	768	817	675	871.5	-93	54.5	0.222	1	0.296	0.8	0.305	0.283	0.988	0.564	0.548	0.466	0.813	0.45
58	Control	male	13	382	638.5	463	954.5	81	316	0.765	1	0.417	0.889	0.334	0.307	0.366	0.323	0.309	0.552	0.271	0.376
59	Control	female	13	498	1254	683	1340.5	185	86.5	0.424	0.593	0.172	0.647	0.526	0.421	0.355	0.279	0.299	0.255	0.394	0.162
60	Control	male	13	843	1416	406	898.5	-437	-517.5	0	0.583	0.588	1	0.289	0.239	0.409	0.205	0.631	0.137	0.246	0.376
61	Control	male	13	679	714	564.5	749.5	-114.5	35.5	0.206	1	0.321	1	1.229	0.309	0.355	0.298	0.572	0.509	0.289	0.491
62	Control	female	12	372	791.5	253	872	-119	80.5	0.833	1	0.916	1	0.48	0.211	0.431	0.268	0.29	0.481	0.353	0.362
63	Control	female	13	1088	1394.5	938	1188	-150	-206.5	0	0.588	0	0.917	0.216	0.158	0.219	0.155	1.14	0.112	0.836	0.203
64	Control	male	12	607.5	952	573.5	1030	-34	78	0.25	0.941	0.333	0.971	0.299	0.227	0.207	0.182	0.266	0.329	0.189	0.339
65	Control	female	12	72	1253	564.5	1213	492.5	-40	0.063	0.828	0.324	0.886	0.38	0.326	0.406	0.25	0.465	0.251	0.172	0.195
66	Control	male	12	811	1256	618.5	928	-192.5	-328	0.3	0.794	0.278	1	0.406	0.217	0.383	0.225	0.488	0.19	0.321	0.42
67	Control	male	12	660	1183	520	984	-140	-199	0.222	0.944	0.361	0.972	0.333	0.179	0.276	0.253	0.386	0.188	0.178	0.35
68	Control	male	13	642	1191.5	343	1091	-299	-100.5	0.25	0.944	0.829	0.889	0.405	0.18	0.462	0.271	0.232	0.197	0.27	0.276
69	Control	female	13	488.5	1208.5	710.5	1253	222	44.5	0.464	0.844	0.219	0.75	0.575	0.29	0.476	0.228	0.513	0.227	0.341	0.171
70	Control	female	12	1118.5	1762.5	524	1309.5	-594.5	-453	0	0.194	0.472	0.778	0.191	0.221	0.433	0.219	1.218	0.199	0.271	0.175
71	Control	female	13	976	1486	1127	1754.5	151	268.5	0.028	0.5	0.083	0.167	0.292	0.146	0.48	0.144	0.748	0.11	0.857	0.192
72	Control	male	12	825.5	1206	696.5	1056	-129	-150	0.056	0.861	0.167	0.944	0.257	0.199	0.303	0.212	0.643	0.186	0.401	0.305
73	Control	female	12	787.5	1157.5	886	1094.5	98.5	-63	0.029	0.794	0.065	0.944	0.28	0.347	0.306	0.175	0.604	0.298	0.796	0.239
74	Control	female	13	1061	1309	921	1290	-140	-19	0.118	0.714	0	0.743	0.524	0.434	0.215	0.356	1.237	0.149	1.022	0.168
75	Control	male	12	723	1389	594	1318	-129	-71	0.171	0.559	0.278	0.765	0.335	0.234	0.302	0.242	0.461	0.183	0.238	0.127
76	Control	male	12	669	1171.5	717	1246.5	48	75	0.194	0.833	0.194	0.8	0.302	0.28	0.393	0.272	0.489	0.268	0.5	0.248
77	Control	male	12	789	1267	317	830.5	-472	-436.5	0.229	0.606	0.657	0.861	0.517	0.46	0.72	0.506	0.63	0.327	0.548	0.48
78	Control	female	12	870	1584	997.5	1731	127.5	147	0.03	0.355	0	0.194	0.277	0.248	0.295	0.177	0.628	0.139	1.032	0.128
79	Control	female	13	789	1251.5	389	899	-400	-352.5	0.114	0.853	0.514	1	0.34	0.214	0.378	0.359	0.634	0.201	0.283	0.409
80	Control	male	13	726	921.5	710.5	866.5	-15.5	-55	0.294	1	0.306	1	0.475	0.342	0.297	0.21	0.577	0.381	0.424	0.442
81	Control	female	13	901	1426	775	1366	-126	-60	0	0.563	0.111	0.714	0.243	0.301	0.271	0.28	0.903	0.256	0.551	0.198
